# Supplementary material for: Influence of Diatomaceous Earth Particle Size on Mechanical Properties of PLA/Diatomaceous Earth Composites
Source: Materials (Basel). 2022 May 18;15(10):3607. doi: 10.3390/ma15103607 (PMC9145730; doi:10.3390/ma15103607)
Supplement: Supplementary file 1 [file materials-15-03607-s001.zip]

Archive with 1 entries (1 files):
- materials-1678394-supplementary.pdf
